# Supplementary material for: Postmortem toxicology findings from the Camden Opioid Research Initiative
Source: PLoS One. 2023 Nov 1;18(11):e0292674. doi: 10.1371/journal.pone.0292674 (PMC10619848; doi:10.1371/journal.pone.0292674)
Supplement: S1 File — A full listing of the more than 360 analytes tested by the two panels, 8054B and 8092B, at NMS Labs. (XLSX) [file pone.0292674.s003.xlsx]

## Sheet: 8054B
Analyte	Synonym
10-Hydroxycarbazepine	Licarbazepine; Oxcarbazepine/Eslicarbazepine Acetate Metabolite
2-fluoro Deschloroketamine
2-Furanylfentanyl	Fu-F; Furanylfentanyl
3-hydroxy-PCP
3-MeO-PCP	3-Methoxy-Phencyclidine
4-ANPP	Despropionyl fentanyl
6-Beta-Naltrexol - Free	Naltrexone Metabolite
6-Monoacetylmorphine
7-Amino Clonazepam	Clonazepam Metabolite
7-Amino Flunitrazepam	Flunitrazepam Metabolite
9-Hydroxyrisperidone	Risperidone Metabolite
Acetaminophen	Phenacetin Metabolite
Acetone
Acetyl Fentanyl
Acrylfentanyl	Acryloylfentanyl
Alfentanil	Alfenta®
Alpha-Hydroxyalprazolam	Alprazolam Metabolite
Alpha-Hydroxyetizolam
alpha-PHP / alpha-PiHP
alpha-PVP	alpha-pyrrolidinopentiophenone; alpha-Pyrrolidinovalerophenone
Alprazolam	Xanax®
Amitriptyline	Elavil®; Endep®
Amlodipine	Norvasc®
Amoxapine	Asendin®
Amphetamine	Benzphetamine Metabolite
Aripiprazole	Abilify®
Atomoxetine	Strattera®
Atropine	d,l-Hyoscyamine
Barbiturates
Benzoylecgonine	Cocaine Degradation Product
Benztropine	Cogentin®
Benzylone
Blood Alcohol Concentration (BAC)
Bromazepam
Brompheniramine	Dimetane®; Dimetapp®
Buprenorphine	Buprenex®; Suboxone®; Subutex®; Temgesic®
Bupropion	Wellbutrin®
Buspirone	BuSpar®
Butorphanol	Stadol®
Butylone
Butyrylfentanyl	Butyrfentanyl
Caffeine	No-Doz®
Cannabinoids
Carbamazepine	Tegretol®
Carbamazepine-10,11-Epoxide
Carfentanil	Carfentanyl; Wildnil®
Carisoprodol	Soma®
Chlordiazepoxide	Librium®
Chlorpheniramine	Chlor-Trimeton®
Chlorpromazine	Thorazine®
cis-3-Methylfentanyl
Citalopram / Escitalopram	Celexa® / Lexapro®
Clobazam	Frisium®; Urbanyl®
Clomipramine	Anafranil®
Clonazepam	Klonopin®
Clonazolam
Clonidine	Catapres®
Clozapine	Clozaril®
Cocaethylene	Cocaine/Ethanol By-Product
Cocaine
Codeine
Cotinine	Nicotine Metabolite
Cyclobenzaprine	Flexeril®
Cyclopropylfentanyl
Delorazepam	Chlordesmethyldiazepam; Cloxazolam metabolite
Desalkylflurazepam	Flurazepam Metabolite
Deschloroketamine
Desipramine	Imipramine Metabolite; Norpramin®; Pertofrane®
Desmethylclomipramine	Clomipramine Metabolite
Desmethyldoxepin	Doxepin Metabolite
Desmethylloperamide	Loperamide Metabolite
Desmethylsertraline	Norsertraline; Sertraline Metabolite
Desmethyltrimipramine	Trimipramine Metabolite
Dextro / Levo Methorphan
Dextrorphan / Levorphanol	Levo-Dromoran®
Diazepam	Valium®
Dibutylone	bk-DMBDB
Diclazepam
Dicyclomine	Bentyl®
Dihydrocodeine / Hydrocodol
Diltiazem	Cardizem®
Diphenhydramine	Benadryl®
Donepezil	Aricept®
Doxepin	Sinequan®
Doxylamine	Unisom®
Duloxetine	Cymbalta®
EDDP	Methadone Metabolite
Ephedrine
Estazolam	ProSom®
Eszopiclone / Zopiclone	Imovane®; Lunesta®
Ethanol	Ethyl Alcohol
Ethylone
Etizolam
Eutylone
Fentanyl	Duragesic®; Sublimaze®
Flecainide	Ecrinal®; Tambocor®
Flualprazolam
Flubromazepam
Flubromazolam
Flunitrazepam	Rohypnol®
Fluoxetine	Prozac®
Fluphenazine	Prolixin®
Flurazepam	Dalmane®
Fluvoxamine	Luvox®
Gabapentin	Neurontin®
Guaifenesin	Glyceryl Guaiacolate
Haloperidol	Haldol®
Hydrocodone
Hydromorphone	Dilaudid®; Hydrocodone Metabolite
Hydroxybupropion	Bupropion Metabolite
Hydroxychloroquine	Plaquenil®
Hydroxyethylflurazepam	Flurazepam Metabolite
Hydroxytriazolam	Triazolam Metabolite
Hydroxyzine	Vistaril®
Iloperidone	Fanapta®; Fanapt®; Zomaril®
Imipramine	Tofranil®
Isobutyrylfentanyl
Isopropanol	Isopropyl Alcohol
Ketamine	Ketalar®
Lacosamide	Vimpat®
Lamotrigine	Lamictal®
Levamisole	Ergamisol®; Levasole®
Levetiracetam	Keppra®
Lidocaine	Xylocaine®
Loperamide	Imodium®
Lorazepam	Ativan®
Loxapine	Loxitane®
LSD	Lysergic Acid Diethylamide
mCPP	1-(3-Chlorophenyl)Piperazine; Nefazodone metabolite; Trazodone metabolite
MDA	3,4-Methylenedioxyamphetamine; Adam; MDMA Metabolite
MDEA	3,4-methylenedioxyethylamphetamine; Eve
MDMA	3,4-Methylenedioxymethamphetamine; Ecstasy
Memantine	Axura®; Ebixa®; Namenda®
Meperidine	Demerol®
Meprobamate	Carisoprodol Metabolite
Mescaline	3,4,5-Trimethoxyphenethylamine; Peyote
Mesoridazine	Serentil®
Metaxalone	Skelaxin®
Methadone	Dolophine®
Methamphetamine	Benzphetamine Metabolite
Methanol	Methyl Alcohol
Methaqualone	Quaalude®
Methcathinone
Methocarbamol	Robaxin®
Methoxyacetylfentanyl
Methylphenidate	Ritalin®
Metoprolol	Lopressor®
Midazolam	Versed®
Mirtazapine	Remeron®
Mitragynine	Kratom
Morphine
N-butyl Pentylone
N-ethyl Pentylone
Nalbuphine	Nubain®
Naloxone	Narcan®
Naltrexone	Depade®; ReVia®; Trexan®; Vivitrol®
Naproxen	Naprosyn®
Nicotine
Norbuprenorphine - Free	Buprenorphine Metabolite
Norclozapine	Clozapine Metabolite
Nordiazepam	Chlordiazepoxide Metabolite
Norfentanyl	Fentanyl Metabolite
Norflunitrazepam	Flunitrazepam Metabolite
Norfluoxetine	Fluoxetine Metabolite
Norketamine	Ketamine Metabolite
Normeperidine	Meperidine Metabolite
Norpropoxyphene	Propoxyphene Metabolite
Norpseudoephedrine	Cathine
Nortriptyline	Amitriptyline Metabolite; Aventyl®; Pamelor®
O-Desmethyltramadol	Tramadol Metabolite
O-Desmethylvenlafaxine	Desvenlafaxine; Pristiq®; Venlafaxine Metabolite
Olanzapine	Zyprexa®
ortho-Fluorofentanyl
Oxazepam	Diazepam Metabolite
Oxycodone	OxyContin®; Roxicodone®
Oxymorphone	Numorphan®; Opana®; Oxycodone Metabolite
para-Fluorofentanyl
para-Fluoroisobutyrylfentanyl	4F-Isobutyrylfentanyl; FIBF
Paroxetine	Paxil®
Pentylone
Perphenazine	Trilafon®
Phenazepam
Phencyclidine	Angel Dust; PCP; Sherm
Pheniramine
Phentermine	Adipex-P®; Ionamin®; Pro-Fast®
Phenylpropanolamine	Norephedrine; PPA
Phenytoin	Dilantin®
PMA	para-methoxyamphetamine
Primidone	Mysoline®
Prochlorperazine	Compazine®
Promazine	Sparine®
Promethazine	Phenergan®
Propoxyphene	Darvon®
Pseudoephedrine
Psilocin	4-hydroxy-dimethyltryptamine; 4-OH-DMT
Quetiapine	Seroquel®
Quinidine	Conquinine
Quinine	Qualaquin®; Quindan®; Quinimax®
Risperidone	Risperdal®
Salicylates
Scope Statement
Sertraline	Zoloft®
Sildenafil	Viagra®
Strychnine
Sufentanil	Sufenta®
Tadalafil	Cialis®
Tapentadol	Nucynta®
Temazepam	Diazepam Metabolite; Normison®
Tetrahydrozoline	Murine Tears Plus®; Tetryzoline; Tyzine®; Visine®
Theophylline	Aminophylline
Thioridazine	Mellaril®
Topiramate	Topamax®
Tramadol	Ultram®; Ultrex®
trans-3-Methylfentanyl
Trazodone	Desyrel®
Triazolam	Halcion®
Trifluoperazine	Stelazine®
Trimipramine	Surmontil®
Triprolidine	Actidil®
U-47700	U-4
Valerylfentanyl
Vardenafil	Levitra®
Venlafaxine	Effexor®
Verapamil	Calan®; Isoptin®
Warfarin	Coumadin®
Xylazine	Rompun®
Yohimbine
Zaleplon	Sonata®
Ziprasidone	Geodon®; Zeldox®
Zolpidem	Ambien®
Zonisamide	Zonegran®

## Sheet: 8092B
Analyte	Synonym
10-Hydroxycarbazepine	Licarbazepine; Oxcarbazepine/Eslicarbazepine Acetate Metabolite
Acetaminophen	Phenacetin Metabolite
Acetohexamide	Dymelor®
Acetone
Acetyl Fentanyl
Alfentanil	Alfenta®
alpha-PVP
Amantadine	Symmetrel®
Amitriptyline	Elavil®; Endep®
Amlodipine	Norvasc®
Amoxapine	Asendin®
Amphetamine	Benzphetamine Metabolite
Antipyrine	Phenazone
Atomoxetine	Strattera®
Atropine	d,l-Hyoscyamine
Barbital	Metharbital Metabolite
Benzodiazepines
Benzphetamine	Didrex®
Benztropine	Cogentin®
Beta-Phenethylamine	PEA
Biperiden	Akineton®
Blood Alcohol Concentration (BAC)
Bromocriptine	Parlodel®
Brompheniramine	Dimetane®; Dimetapp®
Buprenorphine / Metabolite	Buprenex®; Suboxone®; Subutex®; Temgesic®
Bupropion	Wellbutrin®
Bupropion Metabolite
Buspirone	BuSpar®
Butalbital
Butorphanol	Stadol®
Butylone / Ethylone
Caffeine	No-Doz®
Cannabinoids
Carbamazepine	Tegretol®
Carbinoxamine	Palgic
Carisoprodol	Soma®
Chlorophene	o-Benzyl-p-Chlorophenol
Chlorpheniramine	Chlor-Trimeton®
Chlorpromazine	Thorazine®
Chlorpropamide	Diabinese®
Chlorzoxazone	Parafon Forte®
Cinnamoylcocaine
Cinnarizine	Stugeron®
Citalopram / Escitalopram	Celexa® / Lexapro®
Clemastine	Meclastin®
Clomipramine	Anafranil®
Clonidine	Catapres®
Clotrimazole	Lotrimin®
Clozapine	Clozaril®
Cocaine / Metabolites
Coniine	Poison Hemlock
Cotinine	Nicotine Metabolite
Cyclizine	Marezine®
Cyclobenzaprine	Flexeril®
Cyproheptadine	Periactin®
Descarboethoxyloratadine	Clarinex®; Desloratadine; Loratadine Metabolite
Desipramine	Imipramine Metabolite; Norpramin®; Pertofrane®
Desmethylcitalopram
Desmethylclomipramine	Clomipramine Metabolite
Desmethyldoxepin	Doxepin Metabolite
Desmethylmianserin	Mianserin Metabolite
Desmethylmirtazapine
Desmethylsertraline	Norsertraline; Sertraline Metabolite
Desmethylterbinafine	Terbinafine Metabolite
Desmethyltrimipramine	Trimipramine Metabolite
Dextro / Levo Methorphan
Dextrorphan / Levorphanol	Levo-Dromoran®
Dibutylone	bk-DMBDB
Dicyclomine	Bentyl®
Diethylpropion	Tenuate®
Diltiazem	Cardizem®
Dimethyltryptamine	Component of Ayahuasca; DMT
Diphenhydramine	Benadryl®
Diphenoxylate	Lomotil®; Lonox®
Disopyramide	Norpace®
Donepezil	Aricept®
Dothiepin	Prothiaden®, dosulepin
Doxapram	Dopram®
Doxepin	Sinequan®
Doxylamine	Unisom®
Duloxetine	Cymbalta®
Duloxetine Breakdown Product
EDDP	Methadone Metabolite
EMDP	Methadone Metabolite
Ephedrine / Pseudoephedrine
Eszopiclone / Zopiclone Breakdown	Imovane®; Lunesta®
Ethanol	Ethyl Alcohol
Ethinamate	Valmid®
Ethosuximide	Zarontin®
Ethotoin	Peganone®
Ethylmorphine	Dionin
Felbamate
Felodipine	Plendil®
Fentanyl	Duragesic®; Sublimaze®
Flecainide	Ecrinal®; Tambocor®
Fluconazole	Diflucan®
Fluoxetine	Prozac®
Fluphenazine	Prolixin®
Fluvoxamine	Luvox®
Gabapentin Breakdown Product
Galantamine	Razadyne®
Glutethimide	Doriden®
Guaifenesin	Glyceryl Guaiacolate
Haloperidol	Haldol®
Hexobarbital	Sombulex®
Hydroxybupropion	Bupropion Metabolite
Hydroxychloroquine	Plaquenil®
Hydroxycotinine	Cotinine Metabolite
Hydroxyzine	Vistaril®
Ibuprofen	Advil®; Motrin®; Nuprin®
Imipramine	Tofranil®
Isopropanol	Isopropyl Alcohol
Ketamine	Ketalar®
Lacosamide	Vimpat®
Lamotrigine	Lamictal®
Leucocrystal Violet
Levamisole	Ergamisol®; Levasole®
Levetiracetam	Keppra®
Lidocaine	Xylocaine®
Loratadine	Alavert®; Claritin®
Lorcainide
Loxapine	Loxitane®
mCPP
MDA	3,4-Methylenedioxyamphetamine; Adam; MDMA Metabolite
MDEA	3,4-methylenedioxyethylamphetamine; Eve
MDMA	3,4-Methylenedioxymethamphetamine; Ecstasy
Meclizine	Antivert®
Mefloquine
Memantine	Axura®; Ebixa®; Namenda®
Meperidine	Demerol®
Mephentermine
Mepivacaine	Carbocaine®; Polocaine®
Meprobamate	Carisoprodol Metabolite
Mescaline	3,4,5-Trimethoxyphenethylamine; Peyote
Mesoridazine
Metaxalone	Skelaxin®
Methadone	Dolophine®
Methamphetamine	Benzphetamine Metabolite
Methanol	Methyl Alcohol
Methaqualone	Quaalude®
Metharbital	Gemonil®
Methocarbamol	Robaxin®
Methotrimeprazine	Levoprome®
Methoxetamine	2-MeO-Oxo-PC; MXE
Methsuximide	Celontin®
Methylphenidate	Ritalin®
Methylprimidone
Metoprolol	Lopressor®
Metronidazole
Mianserin	Tolvon®
Milnacipran
Mirtazapine	Remeron®
Molindone	Moban®
Monoethylglycinexylidide (MEGX)	Lidocaine Metabolite
N-Acetylprocainamide	NAPA
N-Desmethylselegiline
N-ethyl Pentylone
Naproxen	Naprosyn®
Naproxen Breakdown Product
Nevirapine	Viramune®
Nicotine
Norclozapine	Clozapine Metabolite
Norcodeine	Codeine Metabolite
Norcyclobenzaprine	Cyclobenzaprine Metabolite
Norfentanyl	Fentanyl Metabolite
Norfluoxetine	Fluoxetine Metabolite
Norhydroxyzine	Hydroxyzine Metabolite
Norketamine	Ketamine Metabolite
Normeperidine	Meperidine Metabolite
Normethsuximide	Methsuximide Metabolite
Noroxycodone	Oxycodone Metabolite
Norpropoxypheneamide
Norpseudoephedrine / Phenylpropanolamine
Nortriptyline	Amitriptyline Metabolite; Aventyl®; Pamelor®
O-Desmethylvenlafaxine	Desvenlafaxine; Pristiq®; Venlafaxine Metabolite
Ondansetron
Opiates
Other Findings
Other Findings
Oxcarbazepine	Trileptal®
Oxybutynin	Ditropan®
Oxycodone / Oxymorphone
Oxymetazoline	Afrin®
Papaverine	Cerespan®
Paroxetine	Paxil®
Pentazocine	Talwin®
Pentobarbital
Pentoxifylline	Trental®
Pergolide	Permax®
Phenacetin
Phenazepam
Phencyclidine	Angel Dust; PCP; Sherm
Pheniramine
Phenobarbital	Luminal®
Phensuximide	Milontin®
Phentermine	Adipex-P®; Ionamin®; Pro-Fast®
Phenylbutazone
Phenylethylmalonamide (PEMA)	Primidone Metabolite
Phenyltoloxamine	Novagesic®
Phenytoin	Dilantin®
Primidone	Mysoline®
Procainamide	Procan® SR
Procaine	Novocaine®
Prochlorperazine	Compazine®
Procyclidine	Kemadrin®
Promazine	Sparine®
Promethazine	Phenergan®
Propafenone	Rythmol®
Propofol	Diprivan®
Propoxyphene	Darvon®
Protriptyline	Vivactil®
Pyrilamine
Pyrimethamine	Daraprim®
Quetiapine	Seroquel®
Quinidine	Conquinine
Quinine	Qualaquin®; Quindan®; Quinimax®
Reboxetine	Edronax®; Vestra®
Ropinirole	Requip XL®; Requip®
Ropivacaine	Naropin®
Rufinamide
Salicylates
Scopolamine	Maldemar®; Transderm-V®
Secobarbital	Seconal®
Sertraline	Zoloft®
Strychnine
Sufentanil	Sufenta®
Talbutal	Lotusate®
Tamoxifen	Nolvadex®
Tapentadol	Nucynta®
Terbinafine	Lamisil®
Tetracaine	Pontocaine®
Tetrahydrozoline	Murine Tears Plus®; Tetryzoline; Tyzine®; Visine®
Thenyldiamine
Theobromine	Xantheose
Theophylline	Aminophylline
Thiopental	Pentothal®
Thioridazine	Mellaril®
Thiothixene	Navane®
Ticlopidine	Ticlid®
Timolol	Blocadren®
Tocainide	Tonocard®
Topiramate Breakdown Product
Tramadol	Ultram®; Ultrex®
Tramadol Metabolite
Trazodone	Desyrel®
Trifluoperazine	Stelazine®
Trimethobenzamide	Tigan®
Trimethoprim	Proloprim®; Trimpex®
Trimipramine	Surmontil®
Venlafaxine	Effexor®
Venlafaxine Metabolite
Verapamil	Calan®; Isoptin®
Xylazine	Rompun®
Yohimbine
Zaleplon	Sonata®
Zolpidem	Ambien®
Zonisamide	Zonegran®
Zotepine	Nipolept®
