# Supplementary material for: Postmortem toxicology findings from the Camden Opioid Research Initiative
Source: PLoS One. 2023 Nov 1;18(11):e0292674. doi: 10.1371/journal.pone.0292674 (PMC10619848; doi:10.1371/journal.pone.0292674)
Supplement: S2 File — Double-blinded raw data of toxicology testing results used for analysis in this study. (XLSX) [file pone.0292674.s004.xlsx]

## Sheet: ToxData_210506
Blinded Case No.	11-Hydroxy Delta-9 THC ng/mL	2-Furanylfentanyl ng/mL	4-ANPP ng/mL	6-Monoacetylmorphine - Free ng/mL	7-Amino Clonazepam ng/mL	Acetaminophen mcg/mL	Acetyl Fentanyl ng/mL	Alprazolam ng/mL	Amlodipine ng/mL	Amphetamine ng/mL	Aripiprazole ng/mL	Benzoylecgonine ng/mL	Beta-Phenethylamine ng/mL	Blood Alcohol Concentration g/100 mL	Bupropion ng/mL	Buspirone ng/mL	Caffeine mcg/mL	Citalopram / Escitalopram ng/mL	Clonazepam ng/mL	Cocaethylene ng/mL	Cocaine ng/mL	Codeine - Free ng/mL	Cotinine ng/mL	Cyclobenzaprine ng/mL	Delta-9 Carboxy THC ng/mL	Delta-9 THC ng/mL	Desmethylsertraline ng/mL	Dextro / Levo Methorphan ng/mL	Dextrorphan / Levorphanol ng/mL	Diazepam ng/mL	Dicyclomine ng/mL	Diphenhydramine ng/mL	Donepezil ng/mL	Doxylamine ng/mL	EDDP ng/mL	Ephedrine ng/mL	Ethanol mg/dL	Ethylecgonine ng/mL	Fentanyl ng/mL	Fluoxetine ng/mL	Gabapentin mcg/mL	Guaifenesin mcg/mL	Hydroxybupropion ng/mL	Ibuprofen mcg/mL	Lamotrigine mcg/mL	Levamisole mcg/mL	mCPP mcg/mL	Methadone ng/mL	Methamphetamine ng/mL
1	0	0	0	0	290	Positive	0	0	0	0	0	0	0	0.061	0	0	Positive	0	0	0	0	8.6	Positive	0	0	0	0	400	140	0	0	180	0	0	0	0	61	0	31	0	0	3.1	0	Positive	5.2	0	0	0	0
2	0	0	0	0	0	0	0.2	0	0	0	0	0	0	0	0	0	Positive	0	0	0	0	0	Positive	0	9	1.6	0	0	0	0	0	0	0	0	0	0	0	0	47	0	0	0	0	0	0	0	0	0	0
3	0	0	0	0	0	0	0	0	0	0	0	0	0	0	0	0	Positive	0	0	0	0	0	Positive	0	0	0	0	0	0	0	0	0	0	0	0	0	0	0	14	0	0	0	0	0	0	0	0	0	0
4	0	0	0	2.4	0	0	0	0	0	0	0	0	0	0	0	0	Positive	0	0	0	0	0	Positive	0	6.6	3.7	0	0	0	0	0	0	0	0	0	0	0	0	7.9	0	0	0	0	0	0	0	0	0	0
5	0	0	0	0	0	0	0	0	0	0	0	1100	0	0.149	0	0	Positive	0	0	78	48	0	Positive	0	0	0	0	0	0	26	0	0	0	0	0	0	149	Positive	13	0	0	0	0	Positive	0	Positive	0	0	0
6	0	0	0	0	0	68	0	0	0	0	0	0	0	0	0	0	Positive	0	0	0	0	0	Positive	0	0	0	0	290	35	0	5.2	0	0	400	0	0	0	0	24	0	0	0	0	0	0	0	0.051	100	0
7	0	0	0	0	0	0	0	0	0	0	0	200	0	0	0	0	Positive	0	0	0	0	0	0	0	0	0	0	0	0	0	0	0	0	0	0	0	0	0	5.9	0	0	0	0	0	0	0	0	0	0
8	0	0	0	0	0	1.4	9.5	0	50	0	0	2200	0	0.015	0	0	0	0	0	0	48	0	Positive	0	0	0	0	0	0	0	0	0	0	0	0	0	15	Positive	16	0	7.4	0	0	0	0	Positive	0	0	70
9	0	0	0	1	0	0	0	0	0	0	0	170	0	0	0	0	Positive	0	0	0	0	0	Positive	0	0	0	0	0	0	0	0	0	0	0	0	0	0	0	6.5	0	0	0	0	Positive	0	0	0	0	0
10	0	0	0	0	0	0	0	0	0	0	0	0	0	0	35	0	Positive	0	0	0	0	0	Positive	1.9	0	0	0	0	0	170	0	0	0	0	0	0	0	0	12	480	0	0	1100	0	0	0	0	0	0
11	0	0	1.1	0	0	0	0	0	0	0	0	690	0	0	0	0	0	0	0	0	0	0	Positive	0	0	0	0	0	0	0	0	0	0	0	0	0	0	0	20	0	0	0	0	0	0.53	0	0	0	0
12	0	0	1.3	0	0	0	0	0	0	0	0	0	0	0	0	0	Positive	0	0	0	0	0	0	0	0	0	0	0	0	0	0	0	0	0	0	0	0	0	16	220	0	0	0	0	0	0	0	0	0
13	0	0	2.3	0	0	0	0	0	0	0	0	0	0	0	0	0	Positive	0	0	0	0	0	Positive	0	0	0	0	0	0	0	0	0	0	0	0	0	0	0	31	0	0	0	0	0	0	0	0	0	0
14	0	0	0.9	0	0	0	0	0	0	50	0	0	0	0	0	0	Positive	0	0	0	0	0	Positive	0	6.9	3.3	0	0	0	0	0	0	0	0	0	0	0	0	29	0	13	0	0	0	0	0	0	0	330
15	0	0	5.6	0	0	0	0	0	0	0	0	1000	0	0	0	0	Positive	0	0	0	0	0	0	0	0	0	0	0	0	0	0	0	0	0	0	0	0	0	32	0	0	0	0	0	0	0	0	0	0
16	0	0	0	0	0	0	0	0	0	0	0	0	0	0	0	0	Positive	0	0	0	0	0	Positive	0	0	0	0	0	0	0	0	0	0	0	0	0	0	0	11	0	0	0	0	Positive	0	0	0	0	0
17	0	0	0	0	6.2	0	0	17	0	0	0	0	0	0	0	40	Positive	0	0	0	0	0	Positive	88	0	0	0	0	0	0	0	0	0	0	180	0	0	0	0	0	23	0	0	0	0	0	0	1400	0
18	0	0	0	1.1	0	0	0	0	0	0	0	0	0	0	0	0	Positive	0	0	0	0	0	Positive	0	0	0	0	0	0	0	0	0	0	0	0	0	0	0	33	0	0	0	0	0	0	0	0	0	0
19	0	0	4.9	0	0	0	0	0	0	0	0	0	0	0	0	0	Positive	0	0	0	0	0	Positive	0	0	0	0	0	0	0	0	0	0	0	0	0	0	0	45	0	0	0	0	Positive	0	0	0	0	0
20	0	0	0.66	0	0	0	0	0	0	0	0	0	0	0	0	0	0	0	0	0	0	0	Positive	0	0	0	0	0	0	0	0	0	0	0	0	0	0	0	34	0	0	0	0	0	0	0	0	0	0
21	0	0	4.3	0	0	0	0	18	0	9.7	0	0	0	0	0	0	Positive	0	0	0	0	0	0	0	0	0	0	0	0	0	0	0	0	0	0	0	0	0	33	0	0	0	0	0	0	0	0	0	12
22	0	0	0.53	0	0	Positive	0	0	0	0	0	0	0	0	0	0	Positive	0	0	0	0	0	Positive	0	0	0	0	0	0	0	0	0	0	0	0	0	0	0	34	0	0	0	0	0	0	0	0	0	0
23	3.9	0	2.9	0	11	0	0	0	0	0	0	0	0	0	0	0	Positive	0	3	0	0	0	Positive	0	28	15	0	0	0	0	0	50	0	0	0	0	0	0	16	0	0	0	0	0	0	0	0	0	0
24	0	0	0.48	0	0	0	0	0	0	0	0	0	0	0	0	0	Positive	0	0	0	0	0	0	0	0	0	0	0	0	0	0	0	0	0	0	0	0	0	15	0	0	0	0	0	0	0	0	0	0
25	0	0	0	0	0	0.58	0	25	0	0	0	1100	0	0.013	0	0	Positive	0	0	26	55	0	Positive	0	0	0	0	0	0	0	0	0	0	0	0	0	13	Positive	2.4	0	0	0	0	0	0	0	0	0	0
26	0	0	3.8	0	0	0	0	0	0	0	0	0	0	0.14	0	0	Positive	0	0	0	0	0	Positive	0	0	0	0	0	0	0	0	0	0	0	0	0	140	0	18	0	0	0	0	0	0	0	0	0	0
27	0	0	6.2	1.4	0	0	0	0	0	0	0	0	Positive	0	0	0	0	0	0	0	0	7.3	Positive	0	0	0	0	0	0	0	0	0	0	0	0	0	0	0	8.5	0	0	0	0	0	0	0	0	0	0
28	0	0	3.5	0	53	0	0	0	0	60	28	0	0	0	0	0	Positive	48	0	0	0	0	Positive	0	0	0	0	0	0	0	0	0	120	0	0	0	0	0	22	0	10	0	0	0	0	0	0	0	320
29	1.6	0	2.3	0	0	0	0	0	0	0	0	0	0	0	0	0	Positive	0	0	0	0	0	Positive	0	8.2	3.9	160	0	0	0	0	0	0	0	0	0	0	0	23	0	0	0	0	0	0	0	0	0	0
30	0	0	1.5	0	0	0	0	0	0	0	0	310	0	0	0	0	Positive	0	0	0	0	0	Positive	0	0	0	0	0	0	0	0	0	0	0	0	0	0	0	17	0	0	0	0	0	0	0	0	0	0
31	0	0.058	0.97	0	0	0	0	0	0	0	0	54	0	0	0	0	Positive	0	0	0	0	0	Positive	0	0	0	0	0	0	0	0	0	0	0	0	0	0	0	12	0	0	0	0	Positive	0	Positive	0	0	0
32	0	0	1.7	0	0	0	0	0	0	0	0	160	0	0	0	0	0	0	0	0	0	0	Positive	0	0	0	0	0	0	0	0	0	0	0	0	0	0	0	15	0	0	0	0	0	0	0	0	0	0
33	0	0	4.7	0	0	0	0	0	0	0	0	0	0	0	0	0	Positive	0	0	0	0	0	0	0	0	0	0	0	0	0	0	0	0	0	0	0	0	0	28	0	0	0	0	0	0	0	0	0	0
34	0	0	0.48	0	0	0	0	0	0	0	0	0	0	0	0	0	Positive	0	0	0	0	0	Positive	0	0	0	0	0	0	0	0	0	0	0	0	0	0	0	13	0	0	0	0	Positive	0	0	0	0	0
35	0	0	0	0	0	0	0	0	0	0	0	1100	0	0	0	0	Positive	0	0	0	0	0	0	0	0	0	0	0	0	0	0	0	0	0	0	0	0	0	1.3	0	0	0	0	0	0	Positive	0	0	0
36	1.8	0	0.38	0	0	0	28	0	0	140	0	0	0	0	0	0	Positive	0	0	0	0	0	Positive	0	15	4.5	0	0	0	0	0	0	0	0	0	9.1	0	0	73	0	0	0	0	0	0	0	0	0	1900
37	0	0	1.5	0	0	0	0.36	100	0	0	0	0	0	0	0	0	Positive	0	0	0	0	0	0	0	0	0	29	0	0	0	0	0	0	0	0	0	0	0	10	0	0	0	0	0	0	0	0	0	0
38	0	0	0.25	0	0	0	0	0	0	0	0	1700	0	0	0	0	Positive	0	0	0	160	0	Positive	0	0	0	0	0	0	0	0	0	0	0	0	0	0	0	9.8	0	0	0	0	0	0	Positive	0	0	0
39	0	0	0	0	0	0	0	42	0	52	0	0	0	0	0	0	Positive	0	0	0	0	0	Positive	0	0	0	0	0	0	0	0	0	0	0	0	0	0	0	10	0	0	0	0	0	0	0	0	0	0
40	0	0	0.77	0	0	0	0	0	0	0	0	1000	0	0	0	0	Positive	0	0	52	100	0	Positive	0	0	0	0	0	0	0	0	0	0	0	0	0	0	Positive	16	0	0	0	0	0	0	Positive	0	0	0
41	0	0	11	0	0	0	0	0	0	0	0	0	Positive	0	0	0	Positive	0	0	0	0	0	Positive	0	0	0	0	0	0	0	0	0	0	0	0	0	28	0	33	0	9.9	0	0	12	0	0	0	0	0
42	0	0	8.1	0	0	0	0	0	0	0	0	0	0	0	0	0	Positive	0	0	0	0	0	0	0	0	2.2	0	0	0	0	0	0	0	0	0	0	401	0	52	0	0	0	0	0	0	0	0	0	0
[truncated: 30 more columns]
